# Supplementary material for: Developing and Validating a Tablet Version of an Illness Explanatory Model Interview for a Public Health Survey in Pune, India
Source: PLoS One. 2014 Sep 18;9(9):e107374. doi: 10.1371/journal.pone.0107374 (PMC4169412; doi:10.1371/journal.pone.0107374)
Supplement: Data set S1 — Data which have been analyzed and presented in this report. (CSV) [file pone.0107374.s001.csv]

EID	Number	LEAD	DEVICE	SETTING	TEAMS	Team-A	Team-B	Team-C	INTERVIEWER	INT_SEX	INTR_1	INTR_2	INTR_3	INTR_4	INTR_5	INTR_6	POI	RES_SEX	RES_AGE	EDUE	MOS	A_MOS	TVPP	DISC	PREF	T-P_ERRORS	T&P_ERRORS	NS_ERRORS	ERRORS
UA01	1	1	1	U	A	1	0	0	AG	0	1	0	0	0	0	0	1	1	35	1	4	2	0	16	0	7	0	1	7
UA01	2	0	0	U	A	1	0	0	GT	1	0	1	0	0	0	0	1	1	35	1	4	2	0	16	1	8	0	1	8
UA02	3	1	0	U	A	1	0	0	GT	1	0	1	0	0	0	0	98	1	40	1	10	3	0	6	1	1	1	0	2
UA02	4	0	1	U	A	1	0	0	AG	0	1	0	0	0	0	0	98	1	40	1	10	3	0	6	0	4	1	0	5
UA03	5	1	0	U	A	1	0	0	AG	0	1	0	0	0	0	0	1	1	38	1	10	3	0	14	0	3	0	0	3
UA03	6	0	1	U	A	1	0	0	GT	1	0	1	0	0	0	0	1	1	38	1	10	3	0	14	2	11	0	0	11
UA04	7	1	1	U	A	1	0	0	GT	1	0	1	0	0	0	0	2	0	23	1	2	2	0	10	2	7	0	0	7
UA04	8	0	0	U	A	1	0	0	AG	0	1	0	0	0	0	0	2	0	23	1	2	2	0	10	0	3	0	0	3
UA05	9	1	1	U	A	1	0	0	AG	0	1	0	0	0	0	0	98	0	40	1	2	2	0	16	0	4	4	0	8
UA05	10	0	0	U	A	1	0	0	GT	1	0	1	0	0	0	0	98	0	40	1	2	2	0	16	0	8	4	0	12
UA06	11	1	0	U	A	1	0	0	GT	1	0	1	0	0	0	0	98	0	26	1	2	2	0	9	1	5	0	1	5
UA06	12	0	1	U	A	1	0	0	AG	0	1	0	0	0	0	0	98	0	26	1	2	2	0	9	1	3	0	1	3
UA07	13	1	0	U	A	1	0	0	AG	0	1	0	0	0	0	0	98	0	35	0	4	2	0	20	0	2	2	4	4
UA07	14	0	1	U	A	1	0	0	GT	1	0	1	0	0	0	0	98	0	35	0	4	2	0	20	2	12	2	4	14
UA08	15	1	1	U	A	1	0	0	GT	1	0	1	0	0	0	0	98	0	47	1	4	2	0	6	2	0	0	0	0
UA08	16	0	0	U	A	1	0	0	AG	0	1	0	0	0	0	0	98	0	47	1	4	2	0	6	1	6	0	0	6
UA09	17	1	1	U	A	1	0	0	AG	0	1	0	0	0	0	0	1	0	28	1	6	1	1	6	1	0	0	1	0
UA09	18	0	0	U	A	1	0	0	GT	1	0	1	0	0	0	0	1	0	28	1	6	1	1	6	1	5	0	1	5
UA10	19	1	0	U	A	1	0	0	GT	1	0	1	0	0	0	0	2	0	28	1	4	2	0	11	1	5	0	2	5
UA10	20	0	1	U	A	1	0	0	AG	0	1	0	0	0	0	0	2	0	28	1	4	2	0	11	0	4	0	2	4
UA11	21	1	0	U	A	1	0	0	AG	0	1	0	0	0	0	0	1	1	37	1	10	3	0	15	0	3	1	2	4
UA11	22	0	1	U	A	1	0	0	GT	1	0	1	0	0	0	0	1	1	37	1	10	3	0	15	2	9	1	2	10
UA12	23	1	1	U	A	1	0	0	GT	1	0	1	0	0	0	0	98	0	27	1	2	2	0	5	2	0	0	0	0
UA12	24	0	0	U	A	1	0	0	AG	0	1	0	0	0	0	0	98	0	27	1	2	2	0	5	0	5	0	0	5
UA13	25	1	1	U	A	1	0	0	AG	0	1	0	0	0	0	0	1	1	40	1	4	2	0	7	0	4	1	0	5
UA13	26	0	0	U	A	1	0	0	GT	1	0	1	0	0	0	0	1	1	40	1	4	2	0	7	1	2	1	0	3
UA14	27	1	0	U	A	1	0	0	GT	1	0	1	0	0	0	0	2	1	45	0	10	3	0	8	0	7	0	0	7
UA14	28	0	1	U	A	1	0	0	AG	0	1	0	0	0	0	0	2	1	45	0	10	3	0	8	1	1	0	0	1
UA15	29	1	0	U	A	1	0	0	AG	0	1	0	0	0	0	0	1	1	38	1	10	3	0	14	1	2	0	0	2
UA15	30	0	1	U	A	1	0	0	GT	1	0	1	0	0	0	0	1	1	38	1	10	3	0	14	0	12	0	0	12
UA16	31	1	1	U	A	1	0	0	GT	1	0	1	0	0	0	0	1	0	47	1	4	2	0	7	0	5	0	0	5
UA16	32	0	0	U	A	1	0	0	AG	0	1	0	0	0	0	0	1	0	47	1	4	2	0	7	1	2	0	0	2
UA17	33	1	1	U	A	1	0	0	AG	0	1	0	0	0	0	0	1	1	29	1	4	2	0	9	0	2	0	0	2
UA17	34	0	0	U	A	1	0	0	GT	1	0	1	0	0	0	0	1	1	29	1	4	2	0	9	1	7	0	0	7
UA18	35	1	0	U	A	1	0	0	GT	1	0	1	0	0	0	0	1	0	51	1	4	2	0	8	0	3	1	0	4
UA18	36	0	1	U	A	1	0	0	AG	0	1	0	0	0	0	0	1	0	51	1	4	2	0	8	1	4	1	0	5
UA19	37	1	0	U	A	1	0	0	AG	0	1	0	0	0	0	0	1	1	23	1	10	3	0	5	0	3	0	0	3
UA19	38	0	1	U	A	1	0	0	GT	1	0	1	0	0	0	0	1	1	23	1	10	3	0	5	2	2	0	0	2
UA20	39	1	1	U	A	1	0	0	GT	1	0	1	0	0	0	0	1	0	56	0	4	2	0	18	2	11	0	1	11
UA20	40	0	0	U	A	1	0	0	AG	0	1	0	0	0	0	0	1	0	56	0	4	2	0	18	1	6	0	1	6
UA21	41	1	1	U	A	1	0	0	AG	0	1	0	0	0	0	0	1	1	55	1	11	4	0	15	0	7	1	2	8
UA21	42	0	0	U	A	1	0	0	GT	1	0	1	0	0	0	0	1	1	55	1	11	4	0	15	0	5	1	2	6
UA22	43	1	0	U	A	1	0	0	GT	1	0	1	0	0	0	0	1	0	56	1	6	1	0	13	0	7	2	0	9
UA22	44	0	1	U	A	1	0	0	AG	0	1	0	0	0	0	0	1	0	56	1	6	1	0	13	1	4	2	0	6
UA23	45	1	0	U	A	1	0	0	AG	0	1	0	0	0	0	0	1	1	47	0	10	2	0	7	1	3	1	0	4
UA23	46	0	1	U	A	1	0	0	GT	1	0	1	0	0	0	0	1	1	47	0	10	2	0	7	2	3	1	0	4
UA24	47	1	1	U	A	1	0	0	GT	1	0	1	0	0	0	0	2	0	65	1	11	4	1	7	2	3	0	2	3
UA24	48	0	0	U	A	1	0	0	AG	0	1	0	0	0	0	0	2	0	65	1	11	4	1	7	1	2	0	2	2
UB25	49	1	1	U	B	0	1	0	CD	0	0	0	1	0	0	0	1	0	46	1	98	2	1	13	0	11	0	0	11
UB25	50	0	0	U	B	0	1	0	MH	1	0	0	0	1	0	0	1	0	46	1	98	2	1	13	0	2	0	0	2
UB27	51	1	0	U	B	0	1	0	CD	0	0	0	1	0	0	0	1	1	50	1	10	3	0	10	0	3	1	1	4
UB27	52	0	1	U	B	0	1	0	MH	1	0	0	0	1	0	0	1	1	50	1	10	3	0	10	2	5	1	1	6
UB28	53	1	1	U	B	0	1	0	MH	1	0	0	0	1	0	0	98	1	27	1	10	3	0	3	2	1	0	0	1
UB28	54	0	0	U	B	0	1	0	CD	0	0	0	1	0	0	0	98	1	27	1	10	3	0	3	0	2	0	0	2
UB29	55	1	1	U	B	0	1	0	CD	0	0	0	1	0	0	0	98	0	48	0	3	2	0	12	0	1	0	1	1
UB29	56	0	0	U	B	0	1	0	MH	1	0	0	0	1	0	0	98	0	48	0	3	2	0	12	0	10	0	1	10
UB30	57	1	0	U	B	0	1	0	MH	1	0	0	0	1	0	0	1	1	45	1	3	2	1	15	0	2	0	2	2
UB30	58	0	1	U	B	0	1	0	CD	0	0	0	1	0	0	0	1	1	45	1	3	2	1	15	0	11	0	2	11
UB31	59	1	0	U	B	0	1	0	CD	0	0	0	1	0	0	0	1	1	65	1	4	2	0	13	0	4	1	0	5
UB31	60	0	1	U	B	0	1	0	MH	1	0	0	0	1	0	0	1	1	65	1	4	2	0	13	2	8	1	0	9
UB32	61	1	1	U	B	0	1	0	MH	1	0	0	0	1	0	0	1	0	48	1	6	1	0	2	2	0	0	0	0
UB32	62	0	0	U	B	0	1	0	CD	0	0	0	1	0	0	0	1	0	48	1	6	1	0	2	0	2	0	0	2
UB33	63	1	1	U	B	0	1	0	CD	0	0	0	1	0	0	0	1	1	44	1	10	3	0	10	0	2	1	0	3
UB33	64	0	0	U	B	0	1	0	MH	1	0	0	0	1	0	0	1	1	44	1	10	3	0	10	0	7	1	0	8
UB34	65	1	0	U	B	0	1	0	MH	1	0	0	0	1	0	0	98	0	45	1	3	2	0	7	0	3	0	3	3
UB34	66	0	1	U	B	0	1	0	CD	0	0	0	1	0	0	0	98	0	45	1	3	2	0	7	0	1	0	3	1
UB35	67	1	0	U	B	0	1	0	CD	0	0	0	1	0	0	0	1	0	24	1	7	1	0	13	0	7	0	3	7
UB35	68	0	1	U	B	0	1	0	MH	1	0	0	0	1	0	0	1	0	24	1	7	1	0	13	0	3	0	3	3
UB36	69	1	1	U	B	0	1	0	MH	1	0	0	0	1	0	0	1	1	43	1	6	1	0	4	2	1	0	0	1
UB36	70	0	0	U	B	0	1	0	CD	0	0	0	1	0	0	0	1	1	43	1	6	1	0	4	0	3	0	0	3
UB37	71	1	1	U	B	0	1	0	CD	0	0	0	1	0	0	0	1	1	19	1	4	2	0	12	0	3	0	1	3
UB37	72	0	0	U	B	0	1	0	MH	1	0	0	0	1	0	0	1	1	19	1	4	2	0	12	0	8	0	1	8
UB38	73	1	0	U	B	0	1	0	MH	1	0	0	0	1	0	0	1	0	53	1	3	2	0	2	0	0	0	0	0
UB38	74	0	1	U	B	0	1	0	CD	0	0	0	1	0	0	0	1	0	53	1	3	2	0	2	0	2	0	0	2
UB39	75	1	0	U	B	0	1	0	CD	0	0	0	1	0	0	0	1	0	42	1	4	2	0	12	0	9	1	1	10
UB39	76	0	1	U	B	0	1	0	MH	1	0	0	0	1	0	0	1	0	42	1	4	2	0	12	2	1	1	1	2
UB40	77	1	1	U	B	0	1	0	MH	1	0	0	0	1	0	0	1	1	35	1	3	2	0	8	2	2	1	0	3
UB40	78	0	0	U	B	0	1	0	CD	0	0	0	1	0	0	0	1	1	35	1	3	2	0	8	0	5	1	0	6
UB41	79	1	1	U	B	0	1	0	CD	0	0	0	1	0	0	0	1	1	56	1	10	3	0	8	0	2	1	0	3
UB41	80	0	0	U	B	0	1	0	MH	1	0	0	0	1	0	0	1	1	56	1	10	3	0	8	0	5	1	0	6
UB42	81	1	0	U	B	0	1	0	MH	1	0	0	0	1	0	0	1	1	34	1	7	1	0	2	0	1	1	0	2
UB42	82	0	1	U	B	0	1	0	CD	0	0	0	1	0	0	0	1	1	34	1	7	1	0	2	0	0	1	0	1
UB43	83	1	0	U	B	0	1	0	CD	0	0	0	1	0	0	0	1	1	44	0	2	2	0	3	0	2	0	0	2
UB43	84	0	1	U	B	0	1	0	MH	1	0	0	0	1	0	0	1	1	44	0	2	2	0	3	0	1	0	0	1
UB44	85	1	1	U	B	0	1	0	MH	1	0	0	0	1	0	0	1	0	48	1	4	2	0	5	2	4	0	0	4
UB44	86	0	0	U	B	0	1	0	CD	0	0	0	1	0	0	0	1	0	48	1	4	2	0	5	0	1	0	0	1
UB45	87	1	1	U	B	0	1	0	CD	0	0	0	1	0	0	0	1	1	55	0	2	2	0	7	0	3	0	1	3
UB45	88	0	0	U	B	0	1	0	MH	1	0	0	0	1	0	0	1	1	55	0	2	2	0	7	0	3	0	1	3
UB46	89	1	0	U	B	0	1	0	MH	1	0	0	0	1	0	0	1	0	62	1	98	2	0	8	0	0	0	0	0
UB46	90	0	1	U	B	0	1	0	CD	0	0	0	1	0	0	0	1	0	62	1	98	2	0	8	0	8	0	0	8
UB47	91	1	0	U	B	0	1	0	CD	0	0	0	1	0	0	0	1	0	55	1	4	2	0	13	0	5	0	2	5
UB47	92	0	1	U	B	0	1	0	MH	1	0	0	0	1	0	0	1	0	55	1	4	2	0	13	0	6	0	2	6
UB48	93	1	1	U	B	0	1	0	MH	1	0	0	0	1	0	0	2	0	46	1	2	2	0	8	0	3	0	1	3
UB48	94	0	0	U	B	0	1	0	CD	0	0	0	1	0	0	0	2	0	46	1	2	2	0	8	0	4	0	1	4
RC49	95	1	1	R	C	0	0	1	MK	0	0	0	0	0	1	0	1	0	42	1	1	2	0	21	2	1	0	7	1
RC49	96	0	0	R	C	0	0	1	MG	1	0	0	0	0	0	1	1	0	42	1	1	2	0	21	1	13	0	7	13
RC50	97	1	0	R	C	0	0	1	MG	1	0	0	0	0	0	1	1	0	33	1	7	1	0	7	2	2	2	2	4
RC50	98	0	1	R	C	0	0	1	MK	0	0	0	0	0	1	0	1	0	33	1	7	1	0	7	2	1	2	2	3
RC51	99	1	0	R	C	0	0	1	MK	0	0	0	0	0	1	0	1	0	46	1	1	2	1	16	0	2	0	4	2
RC51	100	0	1	R	C	0	0	1	MG	1	0	0	0	0	0	1	1	0	46	1	1	2	1	16	2	10	0	4	10
RC52	101	1	1	R	C	0	0	1	MG	1	0	0	0	0	0	1	1	0	57	1	1	2	1	15	2	11	0	0	11
RC52	102	0	0	R	C	0	0	1	MK	0	0	0	0	0	1	0	1	0	57	1	1	2	1	15	2	4	0	0	4
RC53	103	1	1	R	C	0	0	1	MK	0	0	0	0	0	1	0	1	0	56	1	6	1	0	29	2	4	2	10	6
RC53	104	0	0	R	C	0	0	1	MG	1	0	0	0	0	0	1	1	0	56	1	6	1	0	29	1	13	2	10	15
RC54	105	1	0	R	C	0	0	1	MG	1	0	0	0	0	0	1	1	0	18	1	9	3	0	12	2	6	1	0	7
RC54	106	0	1	R	C	0	0	1	MK	0	0	0	0	0	1	0	1	0	18	1	9	3	0	12	2	5	1	0	6
RC55	107	1	0	R	C	0	0	1	MK	0	0	0	0	0	1	0	1	1	39	0	1	2	0	10	2	0	2	6	2
RC55	108	0	1	R	C	0	0	1	MG	1	0	0	0	0	0	1	1	1	39	0	1	2	0	10	2	2	2	6	4
RC56	109	1	1	R	C	0	0	1	MG	1	0	0	0	0	0	1	1	0	49	1	5	2	0	9	0	7	0	1	7
RC56	110	0	0	R	C	0	0	1	MK	0	0	0	0	0	1	0	1	0	49	1	5	2	0	9	2	1	0	1	1
RC57	111	1	1	R	C	0	0	1	MK	0	0	0	0	0	1	0	1	0	39	1	6	1	1	20	2	7	0	1	7
RC57	112	0	0	R	C	0	0	1	MG	1	0	0	0	0	0	1	1	0	39	1	6	1	1	20	0	12	0	1	12
RC58	113	1	0	R	C	0	0	1	MG	1	0	0	0	0	0	1	1	0	61	1	1	2	0	19	2	10	1	2	11
RC58	114	0	1	R	C	0	0	1	MK	0	0	0	0	0	1	0	1	0	61	1	1	2	0	19	2	6	1	2	7
RC59	115	1	0	R	C	0	0	1	MK	0	0	0	0	0	1	0	1	1	35	1	1	2	0	19	2	7	0	0	7
RC59	116	0	1	R	C	0	0	1	MG	1	0	0	0	0	0	1	1	1	35	1	1	2	0	19	1	12	0	0	12
RC60	117	1	1	R	C	0	0	1	MG	1	0	0	0	0	0	1	1	1	38	1	1	2	0	19	0	8	2	3	10
RC60	118	0	0	R	C	0	0	1	MK	0	0	0	0	0	1	0	1	1	38	1	1	2	0	19	2	6	2	3	8
RC61	119	1	1	R	C	0	0	1	MK	0	0	0	0	0	1	0	1	1	27	1	10	3	0	13	2	3	1	1	4
RC61	120	0	0	R	C	0	0	1	MG	1	0	0	0	0	0	1	1	1	27	1	10	3	0	13	1	8	1	1	9
RC62	121	1	0	R	C	0	0	1	MG	1	0	0	0	0	0	1	1	1	56	1	1	2	0	16	2	6	1	3	7
RC62	122	0	1	R	C	0	0	1	MK	0	0	0	0	0	1	0	1	1	56	1	1	2	0	16	2	6	1	3	7
RC63	123	1	0	R	C	0	0	1	MK	0	0	0	0	0	1	0	1	1	35	1	1	2	0	14	2	4	0	1	4
RC63	124	0	1	R	C	0	0	1	MG	1	0	0	0	0	0	1	1	1	35	1	1	2	0	14	0	9	0	1	9
RC64	125	1	1	R	C	0	0	1	MG	1	0	0	0	0	0	1	1	0	60	1	1	2	0	9	0	6	0	1	6
RC64	126	0	0	R	C	0	0	1	MK	0	0	0	0	0	1	0	1	0	60	1	1	2	0	9	2	2	0	1	2
RC65	127	1	1	R	C	0	0	1	MK	0	0	0	0	0	1	0	1	0	34	1	5	2	0	19	2	6	1	0	7
RC65	128	0	0	R	C	0	0	1	MG	1	0	0	0	0	0	1	1	0	34	1	5	2	0	19	1	12	1	0	13
RC66	129	1	0	R	C	0	0	1	MG	1	0	0	0	0	0	1	1	0	55	0	4	2	0	13	2	7	1	0	8
RC66	130	0	1	R	C	0	0	1	MK	0	0	0	0	0	1	0	1	0	55	0	4	2	0	13	2	5	1	0	6
RC67	131	1	0	R	C	0	0	1	MK	0	0	0	0	0	1	0	1	1	46	0	2	2	1	14	2	6	0	2	6
RC67	132	0	1	R	C	0	0	1	MG	1	0	0	0	0	0	1	1	1	46	0	2	2	1	14	1	6	0	2	6
RC68	133	1	1	R	C	0	0	1	MG	1	0	0	0	0	0	1	1	1	50	1	6	1	0	13	1	7	0	2	7
RC68	134	0	0	R	C	0	0	1	MK	0	0	0	0	0	1	0	1	1	50	1	6	1	0	13	2	4	0	2	4
RC69	135	1	1	R	C	0	0	1	MK	0	0	0	0	0	1	0	1	0	60	1	6	1	0	19	2	4	0	1	4
RC69	136	0	0	R	C	0	0	1	MG	1	0	0	0	0	0	1	1	0	60	1	6	1	0	19	1	14	0	1	14
RC70	137	1	0	R	C	0	0	1	MG	1	0	0	0	0	0	1	1	0	63	1	2	2	0	12	1	3	1	4	4
RC70	138	0	1	R	C	0	0	1	MK	0	0	0	0	0	1	0	1	0	63	1	2	2	0	12	2	4	1	4	5
RC71	139	1	0	R	C	0	0	1	MK	0	0	0	0	0	1	0	1	0	32	1	12	3	0	15	2	1	0	2	1
RC71	140	0	1	R	C	0	0	1	MG	1	0	0	0	0	0	1	1	0	32	1	12	3	0	15	2	12	0	2	12
RC72	141	1	1	R	C	0	0	1	MG	1	0	0	0	0	0	1	1	0	62	1	1	2	0	18	2	9	0	2	9
RC72	142	0	0	R	C	0	0	1	MK	0	0	0	0	0	1	0	1	0	62	1	1	2	0	18	2	7	0	2	7
RB73	143	1	1	R	B	0	1	0	CD	0	0	0	1	0	0	0	2	0	63	1	11	4	0	17	0	8	1	2	9
RB73	144	0	0	R	B	0	1	0	MH	1	0	0	0	1	0	0	2	0	63	1	11	4	0	17	0	6	1	2	7
RB74	145	1	0	R	B	0	1	0	MH	1	0	0	0	1	0	0	2	0	51	1	1	2	0	13	0	8	2	0	10
RB74	146	0	1	R	B	0	1	0	CD	0	0	0	1	0	0	0	2	0	51	1	1	2	0	13	0	3	2	0	5
RB75	147	1	0	R	B	0	1	0	CD	0	0	0	1	0	0	0	1	1	60	0	10	3	1	13	0	7	1	1	8
RB75	148	0	1	R	B	0	1	0	MH	1	0	0	0	1	0	0	1	1	60	0	10	3	1	13	2	4	1	1	5
RB76	149	1	1	R	B	0	1	0	MH	1	0	0	0	1	0	0	.	1	35	1	10	3	0	6	2	0	0	4	0
RB76	150	0	0	R	B	0	1	0	CD	0	0	0	1	0	0	0	.	1	35	1	10	3	0	6	0	2	0	4	2
RB77	151	1	1	R	B	0	1	0	CD	0	0	0	1	0	0	0	98	1	28	1	4	2	0	7	0	2	1	0	3
RB77	152	0	0	R	B	0	1	0	MH	1	0	0	0	1	0	0	98	1	28	1	4	2	0	7	0	4	1	0	5
RB78	153	1	0	R	B	0	1	0	MH	1	0	0	0	1	0	0	1	1	39	1	10	3	0	10	0	2	0	2	2
RB78	154	0	1	R	B	0	1	0	CD	0	0	0	1	0	0	0	1	1	39	1	10	3	0	10	0	6	0	2	6
RB79	155	1	0	R	B	0	1	0	CD	0	0	0	1	0	0	0	1	1	34	1	10	3	0	17	0	8	0	1	8
RB79	156	0	1	R	B	0	1	0	MH	1	0	0	0	1	0	0	1	1	34	1	10	3	0	17	2	8	0	1	8
RB80	157	1	1	R	B	0	1	0	MH	1	0	0	0	1	0	0	1	1	56	1	6	1	1	5	0	0	0	2	0
RB80	158	0	0	R	B	0	1	0	CD	0	0	0	1	0	0	0	1	1	56	1	6	1	1	5	0	3	0	2	3
RB81	159	1	1	R	B	0	1	0	CD	0	0	0	1	0	0	0	1	0	19	1	9	3	0	16	0	8	0	5	8
RB81	160	0	0	R	B	0	1	0	MH	1	0	0	0	1	0	0	1	0	19	1	9	3	0	16	0	3	0	5	3
RB82	161	1	0	R	B	0	1	0	MH	1	0	0	0	1	0	0	98	0	30	1	6	1	1	11	0	4	0	3	4
RB82	162	0	1	R	B	0	1	0	CD	0	0	0	1	0	0	0	98	0	30	1	6	1	1	11	0	4	0	3	4
RB83	163	1	0	R	B	0	1	0	CD	0	0	0	1	0	0	0	1	0	34	1	6	1	0	16	0	7	0	1	7
RB83	164	0	1	R	B	0	1	0	MH	1	0	0	0	1	0	0	1	0	34	1	6	1	0	16	0	8	0	1	8
RB84	165	1	1	R	B	0	1	0	MH	1	0	0	0	1	0	0	1	1	40	1	2	2	0	11	0	4	0	0	4
RB84	166	0	0	R	B	0	1	0	CD	0	0	0	1	0	0	0	1	1	40	1	2	2	0	11	0	7	0	0	7
RB85	167	1	1	R	B	0	1	0	CD	0	0	0	1	0	0	0	1	1	21	1	10	3	0	14	0	3	0	3	3
RB85	168	0	0	R	B	0	1	0	MH	1	0	0	0	1	0	0	1	1	21	1	10	3	0	14	0	8	0	3	8
RB86	169	1	0	R	B	0	1	0	MH	1	0	0	0	1	0	0	98	1	33	1	10	3	0	10	2	2	0	2	2
RB86	170	0	1	R	B	0	1	0	CD	0	0	0	1	0	0	0	98	1	33	1	10	3	0	10	0	6	0	2	6
RB87	171	1	0	R	B	0	1	0	CD	0	0	0	1	0	0	0	1	1	33	1	10	3	0	13	0	4	0	6	4
RB87	172	0	1	R	B	0	1	0	MH	1	0	0	0	1	0	0	1	1	33	1	10	3	0	13	0	3	0	6	3
RB88	173	1	1	R	B	0	1	0	MH	1	0	0	0	1	0	0	1	0	30	1	1	2	1	9	0	2	0	0	2
RB88	174	0	0	R	B	0	1	0	CD	0	0	0	1	0	0	0	1	0	30	1	1	2	1	9	0	7	0	0	7
RB89	175	1	1	R	B	0	1	0	CD	0	0	0	1	0	0	0	1	1	32	1	4	2	0	8	0	3	0	2	3
RB89	176	0	0	R	B	0	1	0	MH	1	0	0	0	1	0	0	1	1	32	1	4	2	0	8	0	3	0	2	3
RB90	177	1	0	R	B	0	1	0	MH	1	0	0	0	1	0	0	1	0	51	1	1	2	0	7	0	2	0	0	2
RB90	178	0	1	R	B	0	1	0	CD	0	0	0	1	0	0	0	1	0	51	1	1	2	0	7	0	5	0	0	5
RB91	179	1	0	R	B	0	1	0	CD	0	0	0	1	0	0	0	1	0	19	1	9	3	0	10	0	4	0	2	4
RB91	180	0	1	R	B	0	1	0	MH	1	0	0	0	1	0	0	1	0	19	1	9	3	0	10	2	4	0	2	4
RB92	181	1	1	R	B	0	1	0	MH	1	0	0	0	1	0	0	1	1	65	1	10	3	0	8	0	5	0	0	5
RB92	182	0	0	R	B	0	1	0	CD	0	0	0	1	0	0	0	1	1	65	1	10	3	0	8	0	3	0	0	3
RB93	183	1	1	R	B	0	1	0	CD	0	0	0	1	0	0	0	1	1	65	1	10	3	1	8	0	1	0	5	1
RB93	184	0	0	R	B	0	1	0	MH	1	0	0	0	1	0	0	1	1	65	1	10	3	1	8	0	2	0	5	2
RB94	185	1	0	R	B	0	1	0	MH	1	0	0	0	1	0	0	1	1	55	0	1	2	1	7	2	3	0	1	3
RB94	186	0	1	R	B	0	1	0	CD	0	0	0	1	0	0	0	1	1	55	0	1	2	1	7	0	3	0	1	3
RB95	187	1	0	R	B	0	1	0	CD	0	0	0	1	0	0	0	1	1	60	1	10	3	0	7	0	4	0	1	4
RB95	188	0	1	R	B	0	1	0	MH	1	0	0	0	1	0	0	1	1	60	1	10	3	0	7	2	2	0	1	2
RB96	189	1	1	R	B	0	1	0	MH	1	0	0	0	1	0	0	1	1	60	1	10	3	0	2	2	1	0	0	1
RB96	190	0	0	R	B	0	1	0	CD	0	0	0	1	0	0	0	1	1	60	1	10	3	0	2	0	1	0	0	1
